# Supplementary material for: THO complex deficiency impairs DNA double-strand break repair via the RNA surveillance kinase SMG-1
Source: Nucleic Acids Res. 2022 Jun 7;50(11):6235–50. doi: 10.1093/nar/gkac472 (PMC9226523; doi:10.1093/nar/gkac472)
Supplement: gkac472_Supplemental_Files [file gkac472_supplemental_files.zip]

Archive with 2 entries (2 files):
- 20220407_Kamp_Lemmens_2022_Supplemental.pdf
- Table S1.xlsx
